# Supplementary material for: Evaluating the Usability of a Remote Ischemic Conditioning Device for Pre-Hospital Stroke Management: Insights from Paramedic Simulations
Source: Neurol Int. 2024 Nov 9;16(6):1405–20. doi: 10.3390/neurolint16060105 (PMC11587117; doi:10.3390/neurolint16060105)
Supplement: Supplementary file 1 [file neurolint-16-00105-s001.zip]

Archive with 1 entries (1 files):
- neurolint-3225985-supplementary.pdf
